# Supplementary material for: Glucose-6-phosphate dehydrogenase is critical for suppression of cardiac hypertrophy by H2S
Source: Cell Death Discov. 2018 Feb 1;4:6. doi: 10.1038/s41420-017-0010-9 (PMC5841415; doi:10.1038/s41420-017-0010-9)
Supplement: Supplementary file 2 — Supplementary Table 1 [file 41420_2017_10_MOESM2_ESM.xlsx]

## Sheet: NaHS vs CONT
Supplementary Table 1
Accession No.	Gene_symbol	Log2(fold_change) (The (base 2) log of the fold change NaHS/CONT)
NM_001071776	bola1	-4.00756
NM_001007684	klf2	-2.82503
NM_172322	pycard	-2.73336
NM_001004101	KLK4	-2.71589
NM_001037346	LOC364236	-2.38719
NM_001037346	LOC367742	-2.38719
NM_001037346	RGD1564006	-2.38719
NM_001037346	RGD1562153	-2.38719
NM_001037346	rps19	-2.38719
NM_001037346	LOC687298	-2.38719
NM_001037346	LOC684202	-2.38719
NM_001037346	LOC688899	-2.38719
NM_001037188	RGD1307155	-2.33388
NM_001137644	TNFRSF25	-2.16057
NM_001109384	Alkbh7	-2.14877
NM_001037659	LOC652956	-2.12657
NM_001106296	RGD1308215	-2.11824
NM_001110055	RGD1564664	-2.04754
NM_001107250	ZNF503	-2.046
NM_013018	RAB3A	-1.90936
NM_001105924	SCAND3	-1.88205
NM_001025041	Ier5l	-1.85667
NM_001106509	CHCHD5	-1.83926
NM_001037795	Fmc1	-1.75884
NM_001013071	tm7sf2	-1.72092
NM_001100510	osgep	-1.67106
NM_001005872	kat5	-1.64216
NM_017209	MECR	-1.60903
NM_001109050	RGD1565033	-1.58735
NM_138875	JUND	-1.55218
NM_012990	nog	-1.51122
NM_001013136	rfxank	-1.50551
NM_021836	junb	-1.49622
NM_001107778	Hspa12b	-1.48662
NM_001131002	hspb11	-1.47146
NM_001004258	nudt19	-1.45424
NM_001047885	ARSE	-1.43995
NM_053713	Klf4	-1.43803
NM_001039013	TLE2	-1.39172
NM_001107793	ACSS2	-1.36769
NM_001107305	RGD1566239	-1.35523
NM_001009962	metrn	-1.34561
NM_053565	socs3	-1.33086
NM_053477	MLYCD	-1.32193
NM_012797	id1	-1.31791
NM_001105987	LOC289378	-1.27556
NM_212529	HSD17B8	-1.22835
NM_001008560	PRSS35	-1.22391
NM_022197	FOS	-1.22222
NM_001108624	NDUFB2	-1.21208
NM_001013858	TLCD1	-1.20642
NM_001105804	NEK8	-1.18278
NM_001008340	Thap1	-1.17633
NM_134370	psd	-1.15603
NM_001109418	LOC680531	-1.14672
NM_001014070	LOC313672	-1.14196
NM_001106571	Lhx2	-1.1265
NM_130404	SERPINB7	-1.10809
NM_001011913	FIGNL1	-1.10691
NM_001006965	Mrpl34	-1.10535
NM_053834	Kcnj9	-1.1024
NM_134465	CRLF2	-1.09986
NM_001107095	NFKBIZ	-1.07701
NM_001034925	Cpt1c	-1.0633
NM_001106385	CISD1	-1.05248
NM_001011930	Trip13	-1.0489
NM_001106572	OLFML2A	-1.04507
NM_001108654	Tox	-1.04083
NM_001107528	Hddc3	-1.03797
NM_001014236	SSBP4	-1.03648
NM_138917	FBXO6	-1.02381
NM_001047855	Dtx4	-1.02106
NM_001109291	H2afx	-1.01503
NM_001105946	RGD1564093	-1.00908
NM_001105946	LOC690331	-1.00908
NM_134345	COX8A	-1.00717
NM_001107131	AGFG2	-1.00684
NM_020083	GARNL1	-1.00529
NM_001108015	TRIB2	-1.0003
NM_133419	DKC1	-0.986284
NM_031062	MVD	-0.98094
NM_001135871	PPA2	-0.975303
NM_001024325	LOC500077	-0.971941
NM_001127246	LOC288526	-0.969687
NM_001108344	Ube2t	-0.965059
NM_001106066	pgls	-0.955967
NM_001012111	lpin1	-0.946256
NM_001107347	MUTED	-0.945686
NM_001109425	ZNF703	-0.940539
NM_001106396	sesn1	-0.929139
NM_001012112	Ankrd9	-0.924888
NM_173290	YY1	-0.923074
NM_001012194	VRK1	-0.919703
NM_031550	CDKN2A	-0.914913
NM_001107352	LOC682558	-0.914117
NM_001107352	Hist1h2bc	-0.914117
NM_001107352	LOC684797	-0.914117
NM_001107352	Hist1h2bh	-0.914117
NM_001107352	RGD1560092	-0.914117
NM_001107352	HIST3H2BB	-0.914117
NM_001107352	Hist1h2bl	-0.914117
NM_001107352	Hist2h2bb	-0.914117
NM_001107352	LOC687023	-0.914117
NM_133299	Pecr	-0.9113
NM_001012464	TERF1	-0.908265
NM_001106206	Fbxo5	-0.908141
NM_001106749	RGD1310769	-0.906566
NM_001109571	Polr3gl	-0.903218
NM_001025034	fam107b	-0.901778
NM_001135698	RGD1564579	-0.897447
NM_001107574	ZNHIT2	-0.893865
NM_001002851	NENF	-0.890207
NM_001047861	Pkn3	-0.88922
NM_053346	NRN1	-0.889186
NM_001012470	Pqcp	-0.882431
NM_017310	SEMA3A	-0.881905
NM_001134639	RGD1565192	-0.880618
NM_053359	atox1	-0.856512
NM_031049	LSS	-0.855996
NM_001109002	SMAD6	-0.855347
NM_001170565	Il17rc	-0.853869
NM_001108183	ARMET	-0.85379
NM_001134766	Ccdc62	-0.853315
NM_001012228	xkr5	-0.850946
NM_001130495	rabl4	-0.847622
NM_001009647	mrpl16	-0.838278
NM_001106083	ING2	-0.837504
NM_001108955	Fjx1	-0.82583
NM_001039207	NARF	-0.825337
NM_017154	XDH	-0.821162
NM_001105720	NFKBIA	-0.820982
NM_022288	CSNK1G1	-0.807963
NM_001107042	HOXB3	-0.80791
NM_001109433	SDF2L1	-0.806689
NM_173322	PNRC1	-0.804813
NM_053549	Vegfb	-0.803993
NM_053549	dnajc4	-0.803993
NM_001108601	DHX35	-0.801657
NM_053420	RGD1565371	-0.798011
NM_053420	BNIP3	-0.798011
NM_001009618	sub1	-0.788074
NM_053568	PCYT2	-0.787489
NM_001044252	RGD1306809	-0.784098
NM_080906	ddit4	-0.77845
NM_001100821	CCNE1	-0.776779
NM_001008861	USP11	-0.774802
NM_057147	SEC22A	-0.772262
NM_001108752	SMARCD1	-0.771638
NM_012837	Cst3	-0.770179
NM_001015010	cib2	-0.769915
NM_001085406	Mpnd	-0.769524
NM_001013148	PLEKHF1	-0.761913
NM_080783	galE	-0.755413
NM_001114939	RGD1563348	-0.755191
NM_022389	DHCR7	-0.753145
NM_031714	Hrsp12	-0.7489
NM_054002	ZBTB7A	-0.748045
NM_001012040	SAMD8	-0.743187
NM_001106070	MAP1S	-0.737028
NM_001107884	CECR5	-0.73292
NM_021835	Jun	-0.732293
NM_001013897	LOC293103	-0.727131
NM_001106159	STARD4	-0.725313
NM_001109621	LOC691093	-0.723899
NM_001108219	RGD1306941	-0.723524
NM_053539	IDI1	-0.718317
NM_053769	DUSP1	-0.716026
NM_001108969	RGD1564200	-0.715587
NM_001105766	PKMYT1	-0.71526
NM_001013179	Hes6	-0.714391
NM_001106102	HIGD2A	-0.710981
NM_001107980	rspo1	-0.706797
NM_001105864	SCARF2	-0.705828
NM_001007699	CEPT1	-0.705698
NM_001012742	wee1	-0.705115
NM_001012350	Fam174a	-0.702758
NM_022185	PIK3R2	-0.702742
NM_001105771	MRPS34	-0.702427
NM_001009689	Cdc42ep2	-0.697961
NM_001169100	Use1	-0.696854
NM_017235	hsd17b7	-0.693202
NM_001008352	PMVK	-0.692958
NM_001162411	EPHA4	-0.691033
NM_001047115	Mect1	-0.690877
NM_012855	JAK3	-0.69052
NM_001029903	Fam162a	-0.682553
NM_173151	Pcyt1b	-0.675899
NM_001008893	Ldhd	-0.675137
NM_022392	INSIG1	-0.672813
NM_022392	LOC688922	-0.672813
NM_001009624	LOC687897	-0.669422
NM_001009624	SKA2	-0.669422
NM_001009624	LOC691962	-0.669422
NM_001009541	ier2	-0.66919
NM_021693	Snf1lk	-0.66606
NM_053777	MAPK8IP1	-0.665777
NM_031340	TIMELESS	-0.664141
NM_001012174	FKBP5	-0.660411
NM_031063	mvk	-0.655756
NM_001170426	MED25	-0.652984
NM_001007744	tor2a	-0.651491
NM_053480	pola2	-0.650465
NM_001108788	foxp4	-0.649039
NM_001017512	Zfp61	-0.648932
NM_001025137	IER5	-0.643756
NM_032055	tap1	-0.637135
NM_001106073	LSM4	-0.634383
NM_001100988	RGD1566036	-0.633347
NM_139192	Scd1	-0.633108
NM_139192	LOC681458	-0.633108
NM_001015028	anks6	-0.633056
NM_001013244	TSPAN13	-0.631935
NM_001106646	NDUFB6	-0.625514
NM_001006995	Acat2	-0.625401
NM_001006995	RGD1561787	-0.625401
NM_001106770	LOC502522	-0.62392
NM_001106770	mRpL54	-0.62392
NM_001008304	PTOV1	-0.621525
NM_001024327	Znf467	-0.621018
NM_024360	hes1	-0.617971
NM_031623	Grb14	-0.616918
NM_031566	NFIB	-0.616213
NM_021695	LOC682470	-0.615219
NM_021695	MYOZ3	-0.615219
NM_021695	SYNPO	-0.615219
NM_017307	slc25a1	-0.613525
NM_001012149	UCHL5	-0.610242
NM_053543	Ncdn	-0.609217
NM_012941	cyp51	-0.607723
NM_138919	UNC50	-0.606236
NM_001013982	orai1	-0.605454
NM_001009399	nsdhl	-0.60499
NM_001100563	Scyl1bp1	-0.604907
NM_001135749	RGD1561797	-0.604314
NM_001135749	LOC681162	-0.604314
NM_001109212	uckl1	-0.604072
NM_001025625	STUB1	-0.603814
NM_001106607	podxl2	-0.603198
NM_001100680	ralgps2	-0.603112
NM_001107483	IRF2BP1	-0.59738
NM_053642	SC5DL	-0.594658
NM_001108324	LOC689341	-0.593371
NM_001108324	RanBP1	-0.593371
NM_001108324	RGD1565297	-0.593371
NM_001134545	RGD1565772	-0.592633
NM_001014159	rbm42	-0.590618
NM_013066	map2	-0.589654
NM_001024258	znf574	-0.589475
NM_001106716	Osr1	-0.58491
NM_001106594	Mad2l1	-0.582452
NM_017127	CHKA	-0.580589
NM_053990	PTPN2	-0.580409
NM_001106422	RGD1561817	-0.579604
NM_001106925	dtymk	-0.572196
NM_013190	PFKL	-0.569591
NM_013058	Id3	-0.567565
NM_001106719	itgb1bp1	-0.567224
NM_001108722	glrx5	-0.565248
NM_001107366	Mcm10	-0.557023
NM_001025638	STX11	-0.551012
NM_021660	ip6k2	-0.548081
NM_001037790	LENG8	-0.54791
NM_001100704	Extl2	-0.547777
NM_012814	Cox6a1	-0.54741
NM_022712	TFRC	-0.547373
NM_017136	sqlE	-0.547034
NM_052801	vhl	-0.545628
NM_001107581	Plxna3	-0.545184
NM_032615	GDE1	-0.544456
NM_053715	SLC5A3	-0.54204
NM_001014200	SPPL2B	-0.541862
NM_001024271	RNF185	-0.540328
NM_001007620	pdhB	-0.539664
NM_207611	BHLHB9	-0.53924
NM_001079942	SEMA3B	-0.538911
NM_001107722	bcar3	-0.535537
NM_001106557	EDF1	-0.534127
NM_024127	GADD45A	-0.532818
NM_001024866	ccdc104	-0.532474
NM_001100778	E2F1	-0.532373
NM_017355	RAB4B	-0.531659
NM_001012105	ZBTB17	-0.524902
NM_181626	Isca1-ps1	-0.524017
NM_181626	iscA1	-0.524017
NM_012551	Egr1	-0.522675
NM_021760	Col5a3	-0.522074
NM_017172	zfp36l1	-0.518166
NM_001108308	RGD1307394	-0.517898
NM_139337	macrod1	-0.517618
NM_012868	NPR3	-0.516202
NM_001107978	RGD1559610	-0.512481
NM_031097	Rnpep	-0.510674
NM_053702	CCNA2	-0.508676
NM_012604	Myh3	-0.506355
NM_001107058	MAP3K3	-0.503697
NM_001014233	tmem55b	-0.503647
NM_153821	PRRX1	-0.502566
NM_001009480	Uqcrh	-0.500053
NM_199396	PRICKLE1	0.501923
NM_001106911	MFSD6	0.502127
NM_017006	G6PD	0.508505
NM_001005565	ARHGEF6	0.511482
NM_001107163	zswim4	0.511837
NM_001014135	wdr1	0.512006
NM_001100837	PLA2R1	0.512724
NM_030863	msn	0.513062
NM_053377	Kif3a	0.514352
NM_130819	dhrs9	0.515297
NM_001108743	ELK3	0.515887
NM_031747	CNN1	0.524371
NM_001108581	EPC2	0.530173
NM_001108581	RGD1561337	0.530173
NM_001108622	HIPK2	0.530553
NM_001106452	MAN1A2	0.534756
NM_001100708	NRF1	0.535808
NM_001107875	ZFYVE20	0.536827
NM_013082	SDC2	0.537374
NM_017128	INHBA	0.539014
NM_172326	ELAC2	0.540447
NM_001108978	PIK3CD	0.541558
NM_031716	WISP1	0.542293
NM_001033704	xylB	0.54357
NM_001009704	SIPA1L2	0.544256
NM_031521	Ncam1	0.544625
NM_001107290	Il17rb	0.54477
NM_032062	KALRN	0.545192
NM_017354	Ntm	0.546194
NM_001108144	usp28	0.546622
NM_001105813	VPS53	0.547567
NM_031684	Slc29a1	0.548518
NM_031621	SH2B3	0.54883
NM_001039455	Specc1l	0.549189
NM_001003705	SLC38A7	0.549709
NM_201988	pgpep1	0.551455
NM_001106737	nin	0.551826
NM_001011947	RAI14	0.552055
NM_001107998	SLC35E2	0.552586
NM_001108928	CWF19L1	0.553169
NM_001107296	Ercc6	0.554022
NM_017180	phlda1	0.556598
NM_053795	KIDINS220	0.560282
NM_001025112	Wbscr17	0.560753
NM_030864	mtr	0.561146
NM_001108009	rasgrp3	0.561644
NM_175597	SSX2IP	0.565442
NM_139327	HMGA1	0.568166
NM_001139508	MICAL2	0.569174
NM_001105974	grem2	0.571273
NM_001135009	Col4a1	0.572544
NM_001107173	ELK4	0.572655
NM_001134703	IFFO2	0.572803
NM_001106960	Frmpd4	0.577247
NM_017350	PLAUR	0.580101
NM_001106420	ADAMTS12	0.5806
NM_001024888	Gatad2b	0.580683
NM_001025416	Dok1	0.582692
NM_001107876	prickle2	0.587349
NM_001109454	PGM2L1	0.588068
NM_001106031	NP	0.588619
NM_001013152	RCL1	0.591131
NM_001108576	MRPS2	0.596654
NM_053019	AVPR1A	0.600212
NM_145674	GGTA1	0.601469
NM_023991	prkaa2	0.604557
NM_182667	Myocd	0.607308
NM_001014071	ERRFI1	0.607599
NM_017148	CSRP1	0.60939
NM_017232	PTGS2	0.610592
NM_017253	BCAT1	0.610667
NM_013149	ahr	0.611544
NM_134467	Rnf38	0.611916
NM_001007609	Mfap3	0.612164
NM_001012178	MYNN	0.613443
NM_001108086	EEA1	0.614692
NM_031654	RABGGTA	0.619037
NM_001105713	Prkca	0.620431
NM_053328	bhlhe40	0.621542
NM_001108542	RGNEF	0.622877
NM_001106281	prcp	0.623138
NM_001107281	Klf12	0.626363
NM_053531	VAMP7	0.626426
NM_001107374	RGD1308601	0.62784
NM_012815	GCLC	0.630292
NM_022386	MAFG	0.630794
NM_001107728	Rap1gds1	0.63364
NM_001104612	Jrk	0.633795
NM_001100756	Ttc7	0.636728
NM_019210	Pak3	0.63716
NM_001109526	LOC687335	0.637429
NM_001109526	Snx29	0.637429
NM_001134559	RGD1308907	0.640042
NM_001107356	RGD1306613	0.640334
NM_001109416	CD3EAP	0.641266
NM_001013864	lpp	0.641931
NM_001109503	COMMD2	0.641995
NM_030869	NRP2	0.644811
NM_001108044	RGD1309492	0.646799
NM_001105978	GPR137B	0.64983
NM_001107596	Tmem2	0.650981
NM_001134501	METTL13	0.652041
NM_053326	PDLIM5	0.652205
NM_001107181	PKP1	0.654096
NM_001013131	TTC5	0.65456
NM_001106430	mgst2	0.65467
NM_173126	Nid67	0.655308
NM_001108549	SPATA5	0.655518
NM_032106	robo2	0.65755
NM_031803	GMEB2	0.658248
NM_001025645	MUS81	0.660376
NM_001024341	FAM110B	0.663592
NM_001039344	tes	0.66384
NM_001009965	LOC689063	0.664209
NM_001009965	LOC679481	0.664209
NM_001009965	TSKU	0.664209
NM_001007702	RGD1359108	0.670347
NM_001100524	PCDH18	0.67055
NM_001009679	PSPH	0.67145
NM_001107328	EFNB2	0.673198
NM_001170398	FRY	0.674929
NM_031518	Cd200	0.675062
NM_001014168	Poll	0.675072
NM_001107111	Il10rb	0.676183
NM_053675	SPATA2	0.676523
NM_001108006	VPS13D	0.678817
NM_001029911	CIT	0.682486
NM_001007007	RNASEH2B	0.682591
NM_001107662	PHC3	0.682793
NM_001108146	ZC3H12C	0.688286
NM_024135	LIMK2	0.689592
NM_001007611	Fam101b	0.693083
NM_001107869	DYSF	0.69489
NM_001014036	Larp1b	0.695709
NM_001130550	POP1	0.696305
NM_012870	tnfrsf11b	0.69868
NM_001100558	tiam1	0.699909
NM_001109114	LOC498685	0.700507
NM_001007698	RGD1560806	0.70272
NM_001007698	Golph3l	0.70272
NM_001108047	foxn3	0.703534
NM_024381	GK	0.70384
NM_001107983	ZMYM1	0.706037
NM_001127497	AGK	0.706131
NM_147145	DCLRE1C	0.707664
NM_133551	pla2g4a	0.708962
NM_001134481	PLCXD2	0.710907
NM_001134481	Cd96	0.710907
NM_001013073	BTBD9	0.714114
NM_001009474	PIR	0.719345
NM_031005	actn1	0.719618
NM_012577	GSTP1	0.733493
NM_001107316	MFHAS1	0.735293
NM_001100728	Ccdc43	0.738928
NM_001014187	LANCL2	0.739173
NM_001047094	SPRED2	0.751671
NM_001007726	DNAI2	0.752313
NM_001108712	Mbip	0.759117
NM_001014025	RGD1305014	0.759125
NM_001107215	Guf1	0.759653
NM_001024971	Ny-sar-48	0.759866
NM_001108652	RGD1306151	0.76757
NM_001014176	ALG14	0.770322
NM_017074	CTH	0.773431
NM_022589	Tspan2	0.778656
NM_001105959	RGD1309104	0.781787
NM_001130039	DHX32	0.786059
NM_001107599	Peo1	0.788305
NM_133414	CLCC1	0.793616
NM_053312	DBT	0.793664
NM_001107909	MAP3K6	0.79562
NM_001108632	rpiA	0.798459
NM_053535	Enpp1	0.805258
NM_001134589	CHMP1B	0.806854
NM_001134589	RGD1566265	0.806854
NM_080890	as3mt	0.807923
NM_001134997	LOC687713	0.811763
NM_001014013	RGD1305215	0.819872
NM_001025719	RGD1311307	0.821616
NM_001106819	nnmt	0.829597
NM_001103357	LOC100125367	0.831451
NM_001037644	CCDC130	0.832015
NM_053906	gsr	0.83312
NM_001037186	SLC25A40	0.834042
NM_053926	PIP4K2A	0.844142
NM_053770	Argbp2	0.846704
NM_001013109	DAPK2	0.851626
NM_001134994	TPK1	0.85259
NM_001106008	tbc1d19	0.861975
NM_053714	ankh	0.864843
NM_001037181	RGD1308517	0.866031
NM_001007619	Tmed5	0.866471
NM_198763	slc1a4	0.872292
NM_001107113	Bach1	0.87273
NM_031614	TXNRD1	0.874883
NM_001047917	arsk	0.875909
NM_001024868	PIH1D1	0.892674
NM_022531	DES	0.896367
NM_134398	p34	0.899911
NM_134398	LOC498912	0.899911
NM_001024334	LOC500300	0.900745
NM_138863	PTGR1	0.903896
NM_012671	TGFA	0.90897
NM_001106402	LHFPL2	0.913949
NM_001100499	Pkp2	0.914004
NM_001163607	RGD1563131	0.916073
NM_001109169	emx2	0.916123
NM_001108727	COQ10A	0.917887
NM_012953	FOSL1	0.919501
NM_001109585	TRIM47	0.919754
NM_199407	UNC5C	0.922741
NM_001037179	LRRC8C	0.924737
NM_022271	LOC64038	0.935359
NM_080582	ABCB6	0.935495
NM_001106263	htatip2	0.937215
NM_001013866	RGD1309437	0.938303
NM_001108742	SLC41A2	0.951371
NM_001106698	H6pd	0.952752
NM_001007673	MMD	0.953835
NM_001100657	MEGF10	0.955807
NM_001080783	HISPPD2A	0.957002
NM_001143896	LOC688298	0.959539
NM_001014262	Wdr8	0.960251
NM_001001511	GCNT2	0.980555
NM_001106651	Snx30	0.986692
NM_001108472	Meis3	0.989006
NM_152242	GPR56	0.992292
NM_053861	TNC	0.997548
NM_022277	CASP8	1.00421
NM_001008815	KRT80	1.00459
NM_001105751	Hivep1	1.00823
NM_206846	Ifi27l2b	1.01157
NM_001012213	SFXN1	1.01238
NM_001025045	Ttc26	1.02069
NM_001014134	HELQ	1.03012
NM_138895	UBC	1.03471
NM_138895	UBB	1.03471
NM_138895	LOC679594	1.03471
NM_138895	LOC682397	1.03471
NM_001012471	ZBTB38	1.0438
NM_053878	CPLX2	1.07111
NM_001109344	RGD1562846	1.07212
NM_001025017	them4	1.07247
NM_001107135	CLDN15	1.075
NM_019280	Gja5	1.07972
NM_001106699	B3galt6	1.09113
NM_001107094	HOXD10	1.09152
NM_019187	COQ3	1.12047
NM_001013979	LOC304131	1.12744
NM_001127574	LOC691431	1.13998
NM_001109217	NUPL2	1.14597
NM_012559	FGG	1.14775
NM_017254	HTR2A	1.15565
NM_001107737	ITGA4	1.18995
NM_019306	FLT1	1.19828
NM_001108981	RGD1309138	1.20071
NM_001013219	ST3GAL1	1.20352
NM_001037556	NMNAT1	1.20769
NM_001115028	Deadc1	1.23301
NM_001100648	FOXN1	1.24306
NM_001135033	Trim16	1.2445
NM_001108299	Etv4	1.29449
NM_019298	CHRND	1.3037
NM_001107742	SLC43A1	1.30712
NM_012580	hmox1	1.33059
NM_053670	CRCP	1.33177
NM_001014181	ATPBD4	1.34879
NM_052829	RIMS1	1.35064
NM_001047858	Srxn1	1.35761
NM_001108669	PTPLAD2	1.38038
NM_182823	Zfp472	1.447
NM_019178	TLR4	1.4545
NM_001107082	ETV5	1.5279
NM_001014216	OBFC2A	1.5629
NM_199208	Rdh2	1.57989
NM_173136	Akr1b8	1.58011
NM_001039030	GAS8	1.58482
NM_001100640	LAMC2	1.63241
NM_017000	nqo1	1.64603
NM_133315	SLC40A1	1.66962
NM_001108698	RGD1308923	1.83953
NM_012620	SERPINE1	1.84318
NM_001030025	upp1	1.8448
NM_053484	gas7	2.01354
NM_001108721	PRIMA1	2.16859
NM_138826	MT1A	3.55625
